# Supplementary material for: Next-generation sequencing analysis of multiplex families with atypical psychosis
Source: Transl Psychiatry. 2018 Oct 15;8:221. doi: 10.1038/s41398-018-0272-x (PMC6189064; doi:10.1038/s41398-018-0272-x)
Supplement: Supplementary file 1 — Supple_table_1 [file 41398_2018_272_MOESM1_ESM.xlsx]

## Sheet: Sheet1
Supplementary Table 1: Diagnostic criteria for atypical psychosis
A	A sudden onset of psychotic symptoms (2 weeks or less from a mentally healthy state to a clearly psychotic state that fulfills criterion B)
B	Symptoms from at least two of the following categories occurring simultaneously:
1	Emotional turmoila.
2	Perplexity and confusion of memoryb.
3	Catatonic behaviorc or hallucinations or delusions.
C	The total duration of the disorder does not exceed 3 months, and there is almost complete recovery to the premorbid level of functioning.
	The diagnosis should be qualified as “provisional” until 3 months after the onset.
D	The disturbance is not due to the direct physiological effects of a substance or a general medical condition.
a	Characterized by intense feelings of happiness or ecstasy, overwhelming anxiety or marked irritability.
b	Characterized by puzzlement over perceived disorganization of thought, misidentification of people or places, or incoherence of the train of thought, resulting in impairment in cognition of the environment and intellectual performance, leading to confused thoughts and behaviors.
c	At least one of the following must be prominent:
	Motoric immobility, as evidenced by catalepsy or stupor.
	Excessive motor activity.
	Extreme negativism or mutism.
	Peculiarities of voluntary movement, as evidenced by posturing, stereotyped movement, prominent mannerisms or prominent grimacing.
	Echolalia or echopraxia.
