# Supplementary material for: Next-generation sequencing analysis of multiplex families with atypical psychosis
Source: Transl Psychiatry. 2018 Oct 15;8:221. doi: 10.1038/s41398-018-0272-x (PMC6189064; doi:10.1038/s41398-018-0272-x)
Supplement: Supplementary file 2 — Supple_table_2 [file 41398_2018_272_MOESM2_ESM.xlsx]

## Sheet: Sheet1
Supplementary Table 2: Details on the patients with atypical psychosis
	Age	Sex	Age at onset	Education	Prescribed antipsychotics in the acute phase	Prescribed antipsychotics during the maintenance phase	Number of relapses
1-1	33	W	23	nurses’ college	OLZ 20 mg	None	2
1-2	28	W	19	high school	OLZ 20 mg	OLZ 1 mg	1
2-1	35	M	28	technical college	QTP 500 mg	APZ 2.5 mg	0
2-2	32	M	21	high school	QTP 900 mg	QTP 200 mg	1
3-1	36	M	23	university	OLZ 10 mg	None	0
3-2	32	W	23	nurses' college	OLZ 10 mg	None	1
3-3	28	M	19	technical college	OLZ 20 mg	OLZ 7.5 mg	2
